# Supplementary material for: Impact of National health insurance on medication adherence among hypertensive patients: A hospital-based cross-sectional study from Kailali, Nepal
Source: PLoS One. 2025 Sep 19;20(9):e0332602. doi: 10.1371/journal.pone.0332602 (PMC12448337; doi:10.1371/journal.pone.0332602)
Supplement: S1 File — (XLSX) [file pone.0332602.s001.xlsx]

## Sheet: Data
a1	b1	b2	b3	b4	b5	b6	b7	b8	b9	b10	b101	c1	c2	c3	c4	c41	c5	c6	c7	c8	c9	c10	c11	c12	d1	d2	d3	d4	d5	d6	d7	d8	d9
1	2	44	7	2	1	7	1	2	25000	30	bike	17	15	1	2		1	15	2	1	2		360	2	4	4	4	4	4	4	4	4	4
2	1	68	7	2	2	1	1	5		30	bus	5	5	2	2		1	5	2	1	1	1		2	4	4	3	4	3	3	3	4	3
3	2	50	7	2	2	1	1	5		60	auto	9	9	2	2		1	5	2	1	1	1		2	3	3	4	4	4	4	4	4	3
4	2	65	7	2	1	3	1	5	25000	30	cycle	6	6	2	1	Diabetes	1	10	2	1	1	1		2	3	4	4	4	2	4	4	4	4
5	2	44	6	2	1	4	1	1	35000	30	byfoot	8	8	2	1	Diabetes	1	5	2	1	1	2	360	2	4	4	4	4	4	4	4	4	4
6	1	58	6	2	1	5	1	8	25000	30	byfoot	15	4	1	1	Diabetes	1	5	2	1	1	2	100	2	4	4	4	4	4	4	4	4	4
7	2	58	5	2	1	4	1	5	50000	30	byfoot	3	2	1	2		4	20	1	1	1	1		1	4	4	4	3	4	4	4	4	4
8	1	45	7	2	2	1	1	3	8000	90	cycle	7	7	2	2		1	20	1	2			1500	1	4	4	4	3	4	4	4	4	4
9	1	53	7	2	2	1	1	5	10000	10	auto	2	2	1	1	Diabetes	1	5	1	1	1	2	500	1	4	4	4	3	3	4	2	4	4
10	2	61	6	2	1	5	1	1	7000	5	bike	5	5	2	1	Diabetes	1	5	2	1	1	2	200	1	4	4	4	4	4	4	4	4	4
11	1	65	1	2	2	1	1	3	5000	15	auto	99	99	2	2		1	5	2	1	1	1		2	4	4	4	4	4	4	4	4	4
12	1	70	1	5	2	1	1	7		60	byfoot	8	8	2	2		1	5	2	1	1	2	160	2	4	4	4	4	4	4	4	4	4
13	1	79	6	4	2	1	1	8	8000	60	bike	8	8	2	1	Diabetes	1	10	1	1	1	2	350	1	4	4	4	4	4	4	4	4	4
14	2	74	6	2	2	1	1	8	100000	60	byfoot	4	4	2	2		1	10	1	1	1	1		2	4	4	4	4	4	4	4	4	4
15	1	42	1	2	2	1	1	3	40000	90	Auto	5	3	2	1	Diabetes	1	20	1	1	1	1		1	4	4	4	4	3	4	4	4	4
16	1	50	5	2	2	1	1	7		20	byfoot	3	3	2	2		1	5	2	2			210	2	4	4	4	4	4	4	4	4	4
17	1	56	1	2	2	1	1	5	20000	120	cycle	2	2	2	2		1	10	2	2			1500	1	4	4	4	3	4	4	4	3	4
18	2	62	6	2	1	2	1	5	20000	90	cycle	2	1	2	2		4	10	1	2			1000	1	4	4	4	3	4	4	4	4	4
19	2	39	6	2	1	5	1	1	25000	5	bike	4	4	1	1	Diabetes	1	2	2	1	1	2	1000	2	4	4	4	4	4	4	4	4	4
20	2	81	5	2	2	1	1	8	10000	60	auto	1	1	2	2		1	5	2	1	1	2	200	2	3	3	2	2	3	4	3	4	3
21	1	75	1	5	2	1	1	8	5000	30	auto	5	5	1	2		3	5	2	1	1	2	150	2	4	4	4	3	3	4	4	4	4
22	1	51	1	2	1	3	1	7	5000	30	auto	5	4	2	2		1	10	2	2			500	1	4	4	4	4	4	4	4	4	4
23	1	49	7	5	2	1	1	4	2000	30	auto	1	1	2	2		2	10	1	1	1	2	500	2	4	4	4	4	4	4	4	4	4
24	1	78	5	2	2	1	1	8	10000	60	byfoot	2	2	2	2		1	5	2	1	1	1		2	4	4	3	3	2	3	4	4	3
25	2	63	5	2	2	1	1	5	10000	60	auto	3	3	2	2		2	10	1	1	1	2	200	2	4	4	4	4	4	4	4	3	4
26	2	42	5	2	1	3	1	5	15000	20	cycle	1	1	2	2		1	10	2	1	1	2	200	2	4	4	4	4	4	4	4	4	4
27	1	51	1	5	2	1	1	5	5000	30	auto	7	7	2	2		1	15	2	1	1	2	500	1	4	4	4	4	4	4	4	4	4
28	1	63	1	2	2	1	1	5	10000	60	byfoot	1	1	2	2		1	10	1	1	1	2	500	2	4	4	4	4	3	4	4	4	4
29	1	44	6	2	2	1	1	1	50000	10	bike	13	12	1	2		1	5	2	2			1000	2	4	4	4	4	4	4	4	4	4
30	2	35	7	2	1	5	1	2	25000	60	bike	3	3	2	2		1	5	2	2			100	2	4	4	4	4	4	4	4	4	4
31	2	80	7	5	2	1	1	5	10000	15	cycle	15	15	2	2		1	5	2	1	1	2	150	2	4	4	3	4	4	4	4	4	4
32	2	62	7	2	2	1	1	2	5000	15	cycle	5	4	2	2		1	5	2	1	2		210	2	2	4	4	4	3	4	4	4	4
33	1	72	7	2	2	1	1	7	10000	15	byfoot	10	10	1	1	Liver disease	3	5	2	1			200	2	4	4	4	4	4	4	4	4	4
34	1	74	7	2	2	2	1	7	4000	15	byfoot	8	8	1	1	Heart disease	3	5	2	1			1100	2	4	4	4	4	4	4	4	4	4
35	2	78	7	2	2	1	1	7	5000	15	byfoot	11	1	1	2		1	5	2	1			300	2	3	2	4	3	3	2	2	4	2
36	2	41	7	2	2	1	1	5	10000	10	byfoot	15	15	2	2		1	5	2	2			700	2	3	3	4	4	4	3	4	4	3
37	2	38	7	2	1	6	1	5	15000	20	bike	1	1	1	2		1	10	2	2			300	2	4	4	4	4	4	4	4	4	4
38	1	44	7	2	2	1	1	7	15000	15	byfoot	1	1	1	2		3	2	2	2			1200	2	4	4	4	4	4	4	4	4	4
39	1	56	7	2	2	1	1	7	7000	15	byfoot	8	4	2	2		3	10	2	2			200	2	4	4	4	4	4	4	4	4	3
40	1	66	7	2	2	1	1	7	3000	15	byfoot	6	6	2	1	Diabetes	2	15	2	2			300	2	3	4	4	4	4	4	4	4	3
41	1	78	7	2	2	1	1	7		20	byfoot	4	4	2	1	Arthritis	1	5	2	1	1	2	150	1	4	4	4	4	4	4	4	4	4
42	1	68	7	5	2	1	1	7	3000	15	byfoot	8	8	2	2		3	7	2	2			350	2	4	4	4	4	4	4	4	4	4
43	2	62	7	2	2	1	1	5	5000	20	cycle	4	4	2	2		2	10	2	2			150	2	4	4	4	4	4	4	4	4	4
44	1	60	7	5	2	1	1	7	8000	15	cycle	10	10	2	2		2	5	2	1	2		150	2	4	4	4	4	4	4	4	4	4
45	2	67	6	2	2	1	1	5	3000	15	cycle	20	20	2	1	Diabetes	2	10	2	2			200	2	4	4	4	4	4	4	4	4	4
46	1	45	7	2	2	1	1	5	3000	15	cycle	20	20	1	2		1	5	2	2			200	2	4	4	4	4	4	4	4	4	3
47	1	69	7	2	2	2	1	1	4000	20	cycle	5	5	2	1	Diabetes	3	10	2	2			780	1	4	4	4	4	4	4	4	4	3
48	1	31	7	2	2	1	1	7	5000	15	cycle	2	2	2	1	Diabetes	2	5	2	2			210	2	3	3	4	4	4	4	4	4	4
49	1	55	6	2	2	1	1	7	10000	30	byfoot	5	5	2	1	Diabetes	1	10	2	1	1	2	210	1	4	4	4	4	4	4	4	4	4
50	2	45	7	2	2	1	1	5	10000	15	cycle	5	5	2	2		3	5	2	1	1	2	350	1	4	4	4	4	4	4	4	4	4
51	2	77	6	2	2	1	1	7	4000	30	byfoot	1	1	2	2		1	5	2	1	1	2	100	2	4	4	4	4	4	4	4	4	4
52	1	76	6	5	2	1	1	7		25	Auto	10	10	1	1	Daibetes	1	10	2	1	1	1		1	4	4	4	4	4	3	4	4	4
53	2	69	5	2	1	4	1	8		25	Auto	10	9	2	2		5	10	2	1	1	1		2	4	4	4	3	4	3	4	4	4
54	2	69	7	5	1	1	1	4	15000	120	cycyle	3	3	1	2		1	10	2	1	1	2	150	2	4	4	4	3	3	4	4	4	4
55	1	77	5	2	2	1	1	7	5000	15	auto	3	3	2	1	Daibetes	1	10	2	1	1	2	100	1	4	4	4	3	4	4	4	4	4
56	1	56	7	2	2	1	1	7		55	auto	4	4	1	2		1	5	2	1	1	1		1	3	4	4	3	3	4	4	4	3
57	1	80	6	5	2	1	1	7	15000	20	auto	3	3	2	1	Daibetes, COPD	1	10	2	1	1	2	150	2	4	4	4	4	4	4	4	4	4
58	1	65	6	5	2	2	1	8		20	byfoot	2	2	2	1	COPD	1	10	2	1	1	1		2	4	4	4	4	3	4	3	4	3
59	1	53	1	2	2	1	1	7	30000	60	auto	4	4	1	1	Diabetes, COPD	1	10	2	1	1	1		2	3	4	4	3	3	3	3	4	3
60	2	68	5	5	2	1	1	8	15000	15	auto	3	3	2	1	Daibetes	1	5	2	1	1	2	200	2	4	4	4	4	3	3	4	4	3
61	1	41	7	2	2	1	1	5	10000	15	byfoot	5	5	2	2		1	10	2	1	1	1		2	4	4	4	3	3	3	3	4	3
62	1	73	6	2	2	1	1	7	20000	30	auto	3	3	1	2		2	10	2	1	1	1		1	4	4	4	4	4	3	4	4	4
63	1	57	1	2	2	1	1	7		30	auto	6	6	2	2		1	10	2	1	1	1		1	3	4	4	3	3	3	4	4	3
64	1	65	7	2	2	1	1	7	20000	30	byfoot	11	11	2	2		2	10	2	1	1	1		2	4	4	4	4	3	4	4	4	4
65	1	60	7	2	2	1	1	7		30	auto	1	1	2	1	Daibetes	1	5	2	1	1	1		1	3	4	4	3	3	4	4	4	3
66	2	77	7	5	2	1	1	1	20000	20	bike	5	5	1	2		1	5	2	1	1	1		1	4	4	4	4	4	4	4	4	4
67	2	47	1	2	1	3	1	1	20000	15	auto	3	3	2	2		1	5	2	2			150	2	3	4	4	3	4	4	4	4	4
68	2	52	6	2	1	3	1	5		10	cycle	1	1	2	1	Diabetes	1	10	2	1	1	1		2	4	4	4	4	4	4	4	4	4
69	1	77	6	5	2	1	1	7		10	auto	4	4	1	2		1	5	2	1	1	1		2	3	4	4	3	3	4	4	4	3
70	1	61	6	2	2	1	1	7	10000	15	auto	15	15	1	1	copd	1	5	2	1	1	1		1	4	4	4	4	4	4	4	4	4
71	2	59	1	2	2	1	1	8		15	auto	10	10	2	1	Diabetes	1	5	2	1	1	1		2	3	4	4	3	3	4	4	4	3
72	2	52	7	2	1	2	1	3	15000	30	cycle	6	6	2	2		1	10	2	2			150	2	4	4	4	4	3	3	4	4	4
73	2	39	6	2	1	6	1	2	10000	10	cycle	4	4	1	2		1	5	2	1	1	1		2	4	4	4	4	4	4	4	4	4
74	1	37	7	2	2	1	1	7	15000	15	cycle	1	1	2	2		1	5	1	1	1	1		2	3	4	4	4	4	4	4	4	3
75	1	60	1	2	2	1	1	7		20	auto	5	5	2	2		1	5	2	1	1	1		2	3	4	4	4	4	4	4	4	3
76	2	81	6	5	2	1	1	7	35000	30	bike	3	3	1	2		1	5	2	1	1	2	410	2	4	4	4	4	3	4	4	4	4
77	2	63	7	2	2	1	1	5	15000	30	cycle	7	7	2	2		1	5	2	1	1	1		2	4	4	4	4	3	4	4	4	4
78	2	79	1	5	2	1	1	7		60	cycle	3	3	2	2		1	5	2	1	1	1		1	4	4	4	4	3	4	4	4	4
79	1	79	5	5	2	1	1	7	20000	10	auto	9	9	1	2		1	5	2	1	1	1		2	4	4	4	3	3	4	4	4	4
80	1	73	1	5	2	1	1	7	15000	20	auto	9	9	1	1	COPD	1	5	2	1	1	1		2	4	4	4	3	3	4	4	4	4
81	2	77	6	2	2	1	1	8		10	auto	10	10	2	1	Diabetes	1	5	2	1	1	1		2	4	4	4	4	4	4	4	4	4
82	2	71	7	2	2	1	1	7		20	auto	5	5	1	2		1	5	2	1	1	1		2	4	4	4	3	4	4	4	4	4
83	1	74	4	2	2	1	1	7		30	auto	5	5	2	2		1	5	2	1	1	1		2	4	4	4	4	4	4	4	4	4
84	2	55	6	2	2	1	1	5	15000	15	auto	3	3	2	2		1	5	2	1	1	1		2	3	4	4	3	3	4	4	4	3
85	1	70	7	2	2	1	1	7		30	auto	8	8	1	2		1	1	2	1	1	1		2	4	4	4	3	4	4	4	4	4
86	2	50	7	2	2	2	1	7	10000	20	auto	8	8	1	2		1	5	2	1	1	1		2	4	4	4	3	4	4	4	4	4
87	1	64	2	2	2	1	1	7	15000	20	auto	7	7	1	2		1	5	2	1	1	1		1	3	4	4	3	4	4	4	4	3
88	2	69	2	2	2	1	1	8	10000	20	auto	9	9	2	2		1	5	1	1	1	2	150	2	3	4	4	3	3	4	4	4	3
89	1	57	7	2	2	1	1	7		10	bike	6	6	2	2		1	5	2	1	1	1		2	3	4	4	3	3	3	4	4	3
90	1	50	7	2	2	1	1	7	25000	30	auto	3	3	1	2		1	5	2	1	1	2	100	2	4	4	4	3	4	4	4	4	4
91	2	46	2	2	1	4	1	1	25000	12	bike	10	10	2	2		1	5	2	2			345	2	2	4	4	2	3	4	4	4	3
92	1	60	5	5	2	1	1	8		10	byfoot	3	3	1	2		1	5	2	2			240	2	3	4	4	3	3	4	4	4	3
93	2	43	6	2	1	5	1	2	30000	5	bike	5	5	2	1	Diabetes	1	5	2	2			300	2	4	4	4	4	4	4	4	4	4
94	1	60	7	2	2	1	1	1	25000	10	byfoot	10	10	1	2		1	5	2	2			400	2	3	4	4	3	3	4	4	4	3
95	2	59	1	2	1	3	1	1		15	auto	7	7	2	2		1	5	2	2			1000	2	3	4	4	3	3	4	4	4	4
96	1	70	7	2	1	1	1	7	30000	20	bike	6	6	1	2		1	5	2	2			400	2	3	4	4	3	3	4	4	4	3
97	2	55	2	2	1	3	1	8	25000	10	byfoot	5	5	1	1	Diabetes	2	5	2	2			4500	2	4	4	4	4	4	4	4	4	4
98	2	43	6	2	1	4	1	2	20000	10	bike	3	3	2	2		2	5	2	2			1500	2	4	4	4	4	4	4	4	4	4
99	2	54	5	2	1	5	1	2	30000	5	bike	3	3	1	2		1	5	2	2			1500	2	3	4	4	3	3	4	4	4	3
100	1	49	5	2	1	3	1	7	60000	15	bike	6	6	1	2		1	5	2	2			150	2	3	4	4	3	3	4	4	4	3
101	2	48	5	2	1	3	1	1	20000	5	byfoot	3	3	1	2		1	5	2	2			400	2	3	4	4	3	3	4	4	4	3
102	1	58	5	2	1	5	1	8	20000	10	cycle	3	3	1	2		1	5	2	2			400	2	4	4	4	3	3	4	4	4	4
103	2	65	6	2	1	3	1	8	20000	10	cycle	2	2	1	1	Diabetes	1	5	2	2			400	2	4	4	4	3	3	4	4	4	4
104	2	67	5	2	1	4	1	8	25000	20	byfoot	2	2	1	2		1	5	2	1	1	2	250	1	3	4	4	4	4	4	4	4	4
105	2	53	5	2	1	4	1	1	40000	15	byfoot	3	3	2	2		4	5	2	2			360	2	3	4	4	4	4	4	4	4	3
106	1	60	7	2	2	1	1	7		20	auto	1	1	1	2		1	5	2	2			150	2	3	4	4	3	3	4	4	4	3
107	1	42	1	2	2	1	1	7	30000	30	byfoot	2	2	2	2		1	5	2	2			150	2	3	4	4	3	3	4	4	4	3
108	2	39	1	2	1	2	1	1	20000	30	bike	2	2	1	2		2	5	2	2			150	2	3	4	4	3	3	4	4	4	3
109	1	34	6	2	1	1	1	1	25000	10	byfoot	6	6	2	2		1	5	2	2			600	2	3	4	4	3	3	4	4	4	3
110	2	65	6	2	1	4	1	8	25000	5	cycle	10	10	2	2		1	5	2	2			150	2	4	4	4	3	4	4	4	4	4
111	2	46	5	2	1	4	1	1	15000	10	byfoot	2	2	2	2		2	5	2	2			150	2	4	4	4	4	4	4	4	4	4
119	1	58	7	5	2	1	4	7	20000	15	auto	5	5	2	2		1	5	2	2			400	2	3	4	4	3	3	4	4	4	3
112	1	71	7	5	2	1	1	7		20	auto	9	9	2	2		1	5	2	1	1	1		2	4	4	4	3	3	4	4	4	4
113	1	60	5	5	2	1	1	7		20	auto	4	4	2	2		1	5	2	1	1	1		2	4	4	4	3	3	4	4	4	4
114	2	58	6	2	1	3	1	1	25000	10	bike	8	8	2	2		1	5	1	1	1	1		2	4	4	4	3	3	4	4	4	4
115	1	60	6	2	2	1	1	7	20000	10	auto	7	7	2	1	Diabetes	1	5	1	1	1	2	100	2	4	4	4	3	3	4	4	4	4
116	1	58	1	2	2	1	1	7	15000	15	auto	4	4	2	2		1	5	2	1	1	1		1	3	4	4	3	3	4	4	4	3
117	2	55	1	2	2	1	1	8	20000	15	auto	5	5	1	1	Diabetes	1	10	2	1	1	1		2	4	4	4	3	3	4	4	4	4
118	2	51	6	2	1	4	1	2	15000	10	cycle	7	7	1	1	Diabetes	1	5	2	1	1	2	100	2	3	4	4	3	3	4	4	4	3
123	1	67	2	5	2	1	1	7	15000	20	scooter	5	5	2	1	Diabetes	1	5	2	1	1	1		2	3	4	4	3	3	4	4	4	3
120	1	65	1	5	2	1	1	7	10000	20	auto	3	3	2	2		1	5	2	2			150	2	4	4	4	4	3	4	4	4	4
121	1	57	6	2	2	1	1	7	20000	20	auto	9	9	2	2		1	5	2	1	1	2	100	2	4	4	4	4	4	4	4	4	4
122	1	51	6	2	2	1	1	1	35000	15	auto	7	7	2	1	Hypothyroidism	1	5	2	1	1	1		2	4	4	4	3	4	4	4	4	4
124	1	50	5	2	1	6	1	2	35000	10	scooter	6	6	2	2		1	5	2	2			500	2	4	4	4	4	4	4	4	4	4
125	1	75	7	2	2	1	1	7		30	auto	4	4	2	2		1	5	2	1	1	2	100	2	4	4	4	3	4	4	4	4	4
126	2	30	7	2	1	6	1	2	30000	20	bike	1	1	1	2		1	5	1	1	1	1		2	4	4	4	4	4	4	4	4	4
127	2	56	5	2	1	5	1	2	50000	5	bike	7	7	2	2		1	5	1	1	1	2	1600	2	4	4	4	4	4	4	4	4	4
128	1	78	6	5	2	1	1	7		15	auto	12	12	2	1	Diabetes	1	5	2	1	1	1		2	4	4	4	4	4	4	4	4	4
129	1	83	5	5	2	1	1	8		20	auto	6	6	1	2		1	5	2	1	1	1		2	4	4	4	3	3	4	4	4	4
130	1	64	6	2	2	1	1	7	20000	30	auto	5	5	1	1	CVD	1	5	2	1	1	1		2	4	4	4	3	3	4	4	4	4
131	2	61	6	2	1	6	1	2	30000	30	auto	1	1	2	1	Diabetes	1	5	1	1	1	2	150	2	3	4	4	3	3	4	4	4	3
132	2	70	6	2	2	1	1	8	25000	30	auto	4	4	1	1	COPD	1	5	2	1	1	1		2	3	4	4	3	3	4	4	4	3
133	1	75	6	2	2	1	1	7	20000	20	auto	10	10	2	1	Hypothyroidism	1	5	2	1	1	1		2	3	4	4	3	3	4	4	4	3
134	1	77	5	2	2	1	1	8	20000	20	auto	4	4	1	2		1	5	2	1	1	1		2	4	4	4	3	3	4	4	4	4
135	2	50	7	2	2	1	1	5	10000	30	cycle	1	1	2	1	Diabetes	2	5	2	2			140	1	3	4	4	3	4	4	4	4	4
136	2	56	6	2	1	4	1	5	8000	30	cycle	8	7	1	2		1	3	2	1	2		450	1	4	4	4	3	3	4	4	4	4
137	2	75	5	2	2	1	1	1	35000	10	auto	1	1	1	2		1	5	2	1	1	1		2	4	4	4	3	4	4	4	4	4
138	1	76	1	2	2	1	1	8		20	auto	6	6	1	2		1	5	2	1	1	1		2	3	4	4	3	3	4	4	4	3
139	2	75	6	2	2	2	1	1	8	15	auto	5	5	1	2		1	5	2	1	1	1		1	4	4	4	3	4	4	4	4	4
140	1	49	7	2	2	1	1	7		45	auto	2	2	2	2		1	5	2	1	1	1		2	4	4	4	3	4	4	4	4	4
141	2	45	2	2	2	1	1	1	25000	10	bike	5	5	2	1	Diabetes	1	5	2	1	1	2	100	2	4	4	4	3	4	4	4	4	4
142	2	62	1	2	2	1	1	1	20000	15	auto	1	1	2	2		1	5	2	1	1	1		2	4	4	4	4	4	4	4	4	4
143	2	54	6	2	2	1	1	8		20	auto	4	4	2	2		1	5	2	2			150	2	4	4	4	3	4	4	4	4	4
144	2	58	6	2	1	3	1	6	5000	30	cycle	3	3	2	1	Asthma	1	5	2	1	1	2	250	1	4	4	4	4	4	4	4	4	4
145	1	70	2	5	2	1	2	8		10	auto	12	12	1	1	Diabetes	1	5	2	1	1	1		2	4	4	4	3	3	4	4	4	4
146	1	77	6	5	2	1	1	8		20	auto	6	6	2	2		1	5	2	1	1	1		2	3	4	4	3	3	4	4	4	3
147	1	42	5	4	1	6	1	2	30000	10	scooter	7	7	1	1	Diabetes	1	5	2	1	1	1		2	4	4	4	4	4	4	4	4	4
148	1	76	5	2	2	1	1	8		10	auto	10	10	1	2		1	5	2	1	1	1		2	4	4	4	3	4	4	4	4	4
149	1	73	5	2	2	1	1	8	30000	10	scooter	8	8	1	2		1	5	1	1	1	1		2	4	4	4	3	4	4	4	4	4
150	1	64	2	2	2	1	1	8	25000	15	auto	4	4	1	2		1	5	2	1	1	1		2	3	4	4	3	3	4	4	4	3
151	1	49	6	2	2	1	1	7	30000	15	auto	6	6	1	1	Hypothyrodism	1	5	1	1	1	1		2	4	4	4	3	4	4	4	4	4
152	2	62	6	2	2	1	1	8	25000	20	auto	3	3	2	2		1	5	2	1	1	1		2	3	4	4	3	3	4	4	4	3
153	1	75	6	2	2	2	1	1	8	20	auto	6	6	2	1	COPD	1	5	2	1	1	1		2	4	4	4	3	4	4	4	4	4
154	2	61	7	2	2	1	1	1	35000	15	bike	8	8	2	2		1	5	2	1	1	2	100	2	4	4	4	3	4	4	4	4	4
155	2	72	1	2	2	1	1	8		15	auto	12	12	1	1	Diabetes	1	5	1	1	1	2	150	2	4	4	4	4	4	4	4	4	4
156	2	73	5	2	2	1	1	8		15	byfoot	12	12	1	1	Diabetes	1	5	2	1	1	1		2	4	4	3	3	4	4	4	4	2
157	1	70	6	2	2	1	1	8		15	auto	6	6	2	2		1	5	2	1	1	2	100	2	3	4	4	3	3	4	4	4	4
158	2	83	5	5	2	1	1	8		10	auto	3	3	2	2		1	5	2	1	1	1		2	4	4	4	3	4	4	4	4	4
159	1	77	1	5	2	1	1	8		20	auto	6	6	2	1	COPD	1	5	2	1	1	2	100	2	4	4	4	4	4	4	4	4	4
160	2	78	6	2	2	1	1	8	30000	20	auto	5	5	1	1	Diabetes	1	5	2	1	1	1		2	4	4	4	3	3	4	4	4	4
161	1	62	7	5	2	1	1	4	5000	20	cycle	5	5	2	2		1	5	2	1	1	2	140	2	2	2	4	4	3	4	2	4	2
162	1	50	7	2	2	1	1	7	20000	20	auto	4	4	1	1	Hypothroidism	1	5	2	2			150	2	4	4	4	3	4	4	4	4	4
163	2	70	6	2	2	1	1	8	25000	15	auto	7	7	2	2		1	5	2	1	1	1		2	4	4	4	3	4	4	4	4	4
164	2	80	5	2	2	1	1	8		15	auto	15	15	2	1	Diabetes	1	5	2	1	1	2	100	2	4	4	4	4	4	4	4	4	4
165	2	71	7	2	2	1	1	8		20	auto	1	1	2	2		1	5	2	1	1	1		2	3	4	4	3	3	4	4	4	3
166	2	70	1	2	2	1	1	8	20000	15	auto	7	7	1	1	COPD	1	5	2	1	1	2	120	2	4	4	4	3	4	4	4	4	4
167	1	49	6	2	2	1	1	1	25000	15	auto	1	1	1	2		1	5	2	1	1	2	70	2	3	4	4	3	3	4	4	4	3
168	1	66	1	2	2	1	1	7	30000	15	auto	1	1	1	2		1	5	2	1	1	1		2	3	4	4	3	3	4	4	4	3
169	2	70	1	2	2	1	1	8	30000	15	auto	5	5	1	2		1	5	2	1	1	1		2	4	4	4	3	4	4	4	4	4
170	2	68	6	2	2	1	1	8	25000	15	auto	15	15	2	2		1	5	2	1	1	1		2	4	4	4	3	4	4	4	4	4
171	2	68	6	2	2	1	1	8	30000	15	auto	8	8	1	1	Diabetes	1	5	2	1	1	2	120	2	3	4	4	3	3	4	4	4	3
172	1	77	2	5	2	1	1	8	25000	15	auto	7	7	2	2		1	5	2	1	1	1		2	4	4	4	4	4	4	4	4	4
173	1	41	7	2	2	1	1	7	30000	15	auto	3	3	2	2		1	5	2	1	1	1		2	4	4	4	4	4	4	4	4	4
174	2	75	7	2	2	1	1	8		20	auto	4	4	2	2		1	5	2	1	1	1		2	4	4	4	4	4	4	4	4	4
175	2	59	7	2	2	1	1	1	30000	10	bike	3	3	2	2		1	5	2	1	1	1		2	4	4	4	4	4	4	4	4	4
176	2	76	7	2	2	1	1	8	30000	20	auto	5	5	2	2		1	5	2	1	1	1		2	4	4	4	4	4	4	4	4	4
177	1	63	2	5	2	1	1	8	25000	20	auto	10	10	1	2		1	5	2	1	1	1		2	3	4	4	3	3	4	4	4	4
178	1	60	7	2	1	1	1	8	30000	15	auto	8	8	1	2		1	5	1	1	1	2	100	2	4	4	4	3	4	4	4	4	4
179	2	79	6	2	2	1	1	8	25000	10	auto	1	1	1	2		1	5	2	1	1	2	140	2	4	4	4	3	3	4	4	4	4
180	2	74	7	2	2	1	1	8		25	auto	3	3	1	2		1	5	2	1	1	1		2	4	4	4	3	4	4	4	4	4
181	2	70	1	2	2	1	1	8	25000	10	auto	4	4	1	1	Diabetes	1	5	2	1	1	1		2	4	4	4	3	4	4	4	4	4
182	1	60	1	2	2	1	1	7	30000	20	auto	2	2	1	1	Hypothyroidism	1	5	2	1	1	1		2	3	4	4	3	3	4	4	4	3
183	1	38	7	2	1	5	1	7	25000	20	auto	3	3	2	2		1	5	2	1	1	2	120	2	4	4	4	4	4	4	4	4	4
184	1	41	1	2	1	2	1	7	25000	10	auto	10	10	1	2		1	5	2	1	1	1		2	4	4	4	3	4	4	4	4	4
185	1	73	6	2	2	1	1	8	20000	20	auto	4	4	2	1	Diabetes	1	5	2	1	1	2	200	2	4	4	4	3	3	4	4	4	4
186	1	72	1	2	2	1	1	8	20000	30	auto	3	3	1	1	Diabetes	1	5	2	1	1	2	100	2	4	4	4	3	3	4	4	4	4
187	2	63	6	2	1	4	1	2	30000	10	auto	3	3	2	2		1	5	2	1	1	2	120	2	4	4	4	4	4	4	4	4	4
188	1	71	7	5	2	1	1	8		15	auto	7	7	2	2		1	5	2	1	1	1		2	4	4	4	3	4	4	4	4	4
189	2	62	6	2	1	3	1	8	30000	15	cycle	8	8	2	2		1	5	2	1	1	1		2	3	4	4	3	3	4	4	4	3
190	1	70	5	2	2	1	1	8	20000	15	auto	10	10	1	1	Diabetes	1	5	2	2			150	2	4	4	4	3	4	4	4	4	4
191	1	60	1	2	2	1	1	7	20000	15	auto	2	2	1	1	Hypothyroidism	1	5	1	1	1	2	150	2	3	4	4	3	4	4	4	4	3
192	1	55	1	5	2	1	1	7	20000	15	auto	5	5	2	1	Diabetes	1	5	2	1	1	2	100	2	3	4	4	3	3	4	4	4	3
193	1	65	6	2	2	1	1	8	25000	10	auto	1	1	1	2		1	5	2	1	1	2	150	2	4	4	4	3	3	4	4	4	4
194	2	70	5	2	2	1	1	8	30000	15	auto	2	2	1	2		1	5	2	1	1	1		2	4	4	4	3	3	4	4	4	4
195	1	50	5	2	1	4	1	7	30000	10	auto	8	8	1	2		1	5	2	2			200	2	4	4	4	3	4	4	4	4	4
196	2	30	1	2	1	2	1	1	35000	5	bike	1	1	2	2		1	5	2	2			150	2	4	4	4	4	3	4	4	4	4
197	1	52	7	2	2	1	1	1	30000	15	bike	4	4	2	2		1	5	2	1	1	1		2	3	4	4	3	3	4	4	4	3
198	2	67	1	2	2	1	1	8	20000	15	auto	2	2	2	2		1	5	2	1	1	2	100	2	3	4	4	3	3	4	4	4	3
199	1	76	7	2	2	1	1	8	25000	20	cycle	3	3	2	1	Diabetes	1	5	2	1	1	1		2	3	4	4	3	3	4	4	4	3
200	1	72	7	2	2	1	1	8	30000	15	auto	11	11	1	2		1	5	2	1	1	2	150	2	3	4	4	3	3	4	4	4	3
201	2	77	6	2	2	1	1	8	35000	30	auto	5	5	2	1	Diabetes	1	5	2	1	1	1		2	3	4	4	3	3	4	4	4	3
202	2	44	7	2	1	3	1	1	35000	10	bike	1	1	2	1	Seizer disorder	1	5	2	1	1	2	150	2	4	4	4	3	3	4	4	4	4
203	1	52	6	2	1	4	1	7	30000	10	auto	6	6	2	2		1	5	2	1	1	2	100	1	4	4	4	3	3	4	4	4	4
204	1	62	1	2	2	1	1	7	20000	20	auto	6	6	2	1	Diabetes	1	5	1	1	1	1		2	3	4	4	3	3	4	4	4	3
205	2	77	5	5	2	1	1	8	30000	10	auto	1	1	1	2		1	5	2	1	1	1		2	3	4	4	3	3	4	4	3	3
206	2	58	1	1	2	1	3	1	25000	20	auto	5	5	2	1	Diabetes	1	5	2	1	1	2	140	2	4	4	4	3	4	4	4	4	4
207	2	84	5	2	2	1	1	8		10	auto	3	3	2	2		1	5	2	1	1	1		2	3	4	4	3	3	4	4	4	3
208	1	71	7	5	2	1	1	8	30000	20	auto	6	6	1	2		1	5	2	1	1	1		2	4	4	4	3	3	4	4	4	4
209	1	76	1	5	2	1	1	8	20000	20	auto	8	8	1	2		1	5	2	1	1	1		2	3	4	4	3	3	4	4	4	3
210	2	75	5	2	1	3	1	8	25000	20	auto	4	4	2	1	Diabetes	1	5	2	1	1	1		2	4	4	4	3	3	4	4	4	4
211	1	78	7	5	2	1	1	8	20000	20	auto	2	2	1	1	Daibetes	1	5	2	1	1	2	120	2	3	4	4	3	3	4	4	4	3
212	1	68	7	5	2	2	1	7	20000	15	auto	9	9	1	2		1	5	2	1	1	2	100	2	3	4	4	3	3	4	4	4	3
213	1	72	7	5	2	1	4	8	15000	5	bike	3	3	1	2		1	5	2	2			150	2	3	4	4	3	3	4	4	4	3
214	1	55	2	2	1	3	1	7	20000	30	auto	1	1	2	1	Hypthyroidism	1	5	2	2			200	2	3	4	4	3	3	4	4	4	3
215	1	72	7	2	2	1	1	8	10000	20	auto	1	1	2	2		1	5	2	1	1	1		2	4	4	4	3	4	4	4	4	4
216	1	52	2	2	1	4	1	2	35000	15	auto	1	1	1	2		1	5	2	1	1	1		2	4	4	4	4	4	4	4	4	4
217	1	64	1	5	1	1	1	8	10000	30	auto	1	1	2	1	Diabetes	1	5	2	1	1	2	140	2	4	4	4	3	4	4	4	4	4
218	1	47	1	2	1	4	1	7	20000	15	auto	5	5	1	2		1	5	2	2			300	2	3	4	4	3	3	4	4	4	3
219	1	48	7	2	1	2	1	7		20	auto	7	7	2	2		1	5	2	1	1	1		2	3	4	4	3	3	4	4	4	3
220	1	46	1	2	1	3	1	7	20000	15	auto	10	10	2	2		1	5	2	1	1	2	150	2	4	4	4	3	3	4	4	4	4
221	1	55	7	2	1	2	1	7	15000	10	auto	2	2	1	1	Diabetes	1	5	2	1	1	2	150	2	4	4	4	3	3	4	4	4	4
222	1	60	1	2	2	1	1	8		15	auto	12	12	1	2		1	5	2	1	1	2	100	2	3	4	4	3	3	4	4	4	3
223	2	36	7	2	1	3	1	1	25000	20	auto	1	1	2	1	CKD	1	5	2	1	1	2	250	2	4	4	4	3	3	4	4	4	4
224	1	81	6	5	2	1	1	8		10	auto	2	2	1	2		1	5	2	1	1	1		2	3	4	4	3	3	4	4	4	3
225	1	70	1	2	1	1	1	8	15000	15	auto	7	7	1	1	Diabetes	1	5	2	1	1	1		2	4	4	4	3	3	4	4	4	4
226	2	60	1	2	1	2	1	8	20000	15	bike	7	7	1	2		1	5	2	1	1	2	120	2	3	4	4	3	3	4	4	4	3
227	2	73	2	2	1	2	1	8	20000	10	auto	10	10	2	2		1	5	2	1	1	1		2	3	4	4	3	3	4	4	4	3
228	1	66	7	5	2	1	1	8	20000	15	auto	7	7	2	2		1	5	2	1	1	2	150	2	4	4	4	4	4	4	4	4	4
229	1	53	1	2	1	3	1	7		20	auto	1	1	2	2		1	5	2	2			150	2	3	4	4	3	3	4	4	4	3
230	1	74	1	2	2	1	1	8		30	auto	10	10	2	1	Diabetes	1	5	2	1	1	1		2	4	4	4	3	4	4	4	4	4
231	2	79	5	2	1	2	1	8		10	auto	4	4	2	2		1	5	2	1	1	1		2	3	4	4	3	3	4	4	4	3
232	1	70	6	5	2	1	1	8		10	auto	2	2	1	1	COPD	1	5	2	1	1	1		2	3	4	4	3	3	4	4	4	3
233	1	69	7	2	2	1	1	7		15	auto	10	10	1	2		1	5	1	1	1	1		2	3	4	4	3	3	4	4	4	3
234	2	56	5	2	1	4	1	1	30000	10	bike	5	5	2	1	Diabetes	1	5	2	2			150	2	4	4	4	3	3	4	4	4	4
235	2	55	6	2	1	3	1	8	30000	15	bike	4	4	2	2		1	5	2	2			200	2	3	4	4	3	3	4	4	4	3
236	2	65	1	5	2	1	1	7	30000	20	auto	1	1	1	2		1	5	2	1	1	1		2	3	4	4	3	3	4	4	4	3
237	2	55	7	5	1	3	1	5	15000	45	cycle	2	2	2	2		1	5	2	2			150	2	3	4	4	3	3	4	4	4	3
238	1	65	5	2	1	3	1	7	20000	10	auto	10	10	1	1	Diabetes	1	5	2	1	1	2	120	2	3	4	4	3	2	4	4	4	2
239	2	68	5	2	2	1	1	8	20000	10	auto	10	10	1	2		1	5	2	1	1	1		2	3	4	4	3	3	4	4	4	3
240	1	74	6	5	2	1	1	8	20000	15	auto	1	1	1	2		1	5	2	1	1	2	120	2	3	4	4	3	3	4	4	4	3
241	1	80	6	5	2	1	1	8	25000	20	auto	10	10	1	2		1	5	2	2			200	1	3	4	4	3	3	4	4	4	3
242	1	75	6	2	2	1	1	5	30000	5	byfoot	2	2	2	1	Diabetes	2	10	1	1	1	2	500	1	4	4	4	4	4	4	4	3	4
243	1	53	6	2	1	5	1	7	15000	15	byfoot	11	11	1	1	Diabetes	1	5	2	1	1	2	140	2	3	4	4	3	3	4	4	4	3
244	2	78	5	5	1	2	1	8	20000	10	bike	7	7	1	2		1	5	2	1	1	1		2	3	4	4	3	3	4	4	4	3
245	1	70	7	5	2	1	1	8		10	auto	10	10	1	2		1	5	2	1	1	1		2	3	4	4	3	3	4	4	4	3
246	2	56	1	2	1	2	1	5	20000	15	bike	7	7	1	2		1	5	2	2			150	2	3	4	4	3	3	4	4	4	3
247	1	73	7	5	2	1	1	8		15	auto	3	3	1	2		1	5	2	1	1	1		2	3	4	4	3	3	4	4	4	3
248	2	45	6	2	1	4	1	1	35000	20	bike	1	1	1	2		1	5	2	1	1	2	120	2	4	4	4	3	3	4	4	4	4
249	1	70	2	2	2	1	1	8		20	auto	5	5	1	1	Diabetes	1	5	2	1	1	1		2	3	4	4	3	3	4	4	4	3
250	2	79	6	2	2	1	1	8	20000	10	byfoot	1	1	1	2		1	5	2	1	1	2	200	2	3	4	4	3	3	4	4	4	3
251	1	57	1	2	1	3	1	7	20000	10	bike	1	1	1	2		1	5	2	2			400	2	4	4	4	3	4	4	4	4	4
252	1	63	7	5	2	1	1	7	20000	15	bike	12	12	1	1	COPD	1	5	2	1	1	1		2	3	4	4	3	3	4	4	4	3
253	2	50	7	2	1	2	1	1	20000	10	bike	8	8	2	2		1	5	2	1	1	2	100	2	4	4	4	3	3	4	4	4	4
254	2	50	7	2	1	4	1	1	20000	10	bike	10	10	1	2		1	5	2	1	1	2	200	2	3	4	4	3	3	4	4	4	4
255	1	58	1	5	2	1	1	1	50000	90	cycle	15	15	2	1	Diabetes	3	10	2	2			2500	1	3	4	3	3	3	4	4	4	4
256	2	36	7	2	1	5	1	2	15000	20	bike	2	2	1	2		2	5	2	2			150	2	4	4	4	4	4	4	4	4	4
257	1	60	1	5	2	1	1	7	15000	15	cycle	3	3	2	2		1	5	2	2			150	2	3	4	4	3	4	4	4	4	4
258	2	54	1	2	2	1	4	1	20000	15	cycle	4	4	1	1	Diabetes	2	5	2	1			100	2	4	4	4	3	3	4	4	4	4
259	1	60	7	2	2	1	1	5	15000	20	bike	2	2	1	2		1	5	2	2			150	2	4	4	4	4	4	4	4	4	4
260	1	39	1	5	1	2	1	7	20000	20	cycle	2	2	2	2		2	5	2	2			150	2	3	4	4	3	3	4	4	4	3
261	1	55	7	5	2	1	1	7	20000	20	bike	2	2	2	2		2	5	2	2			150	2	3	4	4	4	3	4	4	4	3
262	2	59	6	2	1	5	1	5	20000	30	scooter	2	2	1	2		2	5	2	2			800	2	3	4	4	4	3	4	4	4	3
263	1	50	5	2	1	3	1	7	35000	20	bike	2	2	1	2		2	5	2	2			400	2	3	4	4	3	3	4	4	4	3
264	2	62	5	2	1	5	1	2	35000	20	bike	1	1	1	1	Diabetes	2	5	2	2			400	2	4	4	4	3	4	4	4	4	4
265	2	47	6	2	1	5	1	1	20000	10	scooter	3	3	1	2		2	5	2	2			150	2	3	4	4	3	3	4	4	4	3
266	1	65	7	5	2	1	1	8	20000	10	bike	6	6	2	2		2	5	2	2			320	2	4	4	4	3	3	4	4	4	4
267	2	43	2	2	1	7	1	2	26000	15	bike	7	7	2	2		1	5	2	2			250	2	3	4	4	4	3	4	4	4	4
268	2	51	7	2	1	5	1	2	100000	10	bike	5	5	2	2		2	20	1	2			500	2	4	4	4	4	4	4	4	4	4
269	1	36	6	2	2	1	1	5	50000	20	public bus	5	5	2	2		2	10	2	2			2000	1	4	4	4	4	4	4	4	3	4
270	1	57	7	5	2	1	1	3	15000	20	auto	5	5	2	2		2	10	2	2			600	1	4	4	4	4	4	4	4	4	4
271	1	80	6	2	2	1	1	7	10000	30		2	2	2	1	Diabetes	2	10	2	2			1000	1	4	4	4	4	4	4	4	4	4
272	2	43	6	2	1	6	1	2	50000	10	bike	5	5	1	1	MI	2	20	1	2			1000	2	4	4	4	4	4	4	4	4	4
273	2	74	6	2	2	1	1	8	20000	20	cycle	1	1	2	2		1	5	2	2			200	2	3	4	4	3	3	4	4	4	4
274	1	78	5	5	2	1	1	8		15	cycle	7	7	2	1	Diabetes	2	5	2	1	2		150	2	4	4	4	3	4	4	4	4	4
275	2	51	7	2	1	5	1	2	20000	10	bike	4	4	2	2		2	5	2	2			450	2	3	4	4	3	3	4	4	4	4
276	1	50	7	2	2	1	1	7	15000	20	cycle	1	1	2	2		1	5	2	2			150	2	3	4	4	3	3	4	4	4	3
277	2	38	2	2	2	1	5	1	30000	10	public transport	2	2	1	2		2	5	2	1	2		400	2	3	4	4	4	3	4	4	4	4
278	2	62	6	2	2	1	1	1	30000	30	cycle	6	6	2	1	Asthma	1	10	2	2			1500	1	4	4	4	4	4	4	4	4	4
279	2	71	1	2	2	1	1	5	20000	30	byfoot	3	2	1	1	Diabetes	2	10	2	2			2000	1	4	4	4	4	4	4	4	3	1
280	2	64	6	2	1	3	1	1	30000	5	byfoot	2	2	2	2		2	10	2	1	2		1200	1	4	4	4	4	4	4	4	4	4
281	2	80	7	5	2	1	1	5	25000	60	auto	5	5	2	1	Asthma	2	10	2	2			1500	1	4	4	4	4	4	4	4	4	4
282	2	72	1	2	2	1	1	1	25000	20	auto	5	5	2	1	Diabetes	2	15	2	2			1000	1	4	4	4	4	4	4	4	3	4
283	1	55	7	2	2	1	1	5	30000	30	cycle	5	5	2	2		1	10	2	2			1500	1	4	4	4	4	4	3	4	3	4
284	2	58	5	2	2	1	1	1	15000	20	byfoot	2	2	2	2		2	10	2	2			1000	1	4	4	4	3	3	4	4	3	4
285	2	62	5	5	2	1	1	1	20000	30	cycle	4	4	2	2		2	10	2	2			1000	1	4	4	3	3	3	4	4	4	4
286	1	58	7	2	2	1	1	5	15000	30	cycle	2	2	1	1	Diabetes	2	15	2	2			1500	1	4	4	4	4	4	4	4	3	3
287	2	57	1	5	1	2	1	1	10000	25	cycle	10	10	2	1	Diabetes	1	10	2	2			1200	1	4	4	4	4	4	4	3	3	4
288	2	76	6	2	2	1	1	5	50000	60		5	5	2	1	Diabetes	2	15	2	2			300	1	4	4	4	4	4	4	4	4	4
289	1	71	7	2	2	1	1	5	25000	60	cycle	5	5	1	1	Asthma	1	10	2	2			250	1	4	4	4	4	4	4	4	3	4
290	2	59	5	2	1	5	1	1	30000	5	bike	2	2	2	2		2	2	2	2			500	2	4	4	4	4	4	4	4	4	4
291	1	55	6	2	1	3	1	5	15000	60	cycle	1	1	2	2		1	10	2	2			210	2	4	4	4	3	4	4	4	3	4
292	1	72	1	2	2	1	1	5	25000	90	auto	4	4	1	1	Diabetes	1	20	2	2			400	1	4	4	4	4	4	4	4	4	4
293	2	83	1	2	2	1	1	5	25000	30	byfoot	5	5	1	2		2	15	2	2			300	1	4	4	4	4	4	4	4	3	4
294	2	52	1	2	2	1	1	5	20000	30	cycle	5	5	2	1	Diabetes	2	10	2	2			500	1	4	4	3	3	3	4	4	3	4
295	2	48	5	2	1	5	1	2	40000	10	bike	4	4	2	2		2	10	1	2			500	2	4	4	4	4	4	4	4	4	4
296	2	82	1	1	2	1	1	5	20000	10	byfoot	9	9	1	1	Diabetes/TB	2	10	2	2			400	1	4	4	4	4	4	4	4	4	4
297	1	53	7	2	2	1	1	8	15000	30	cycle	6	6	2	2		1	5	2	2			250	2	4	4	4	4	4	4	4	4	4
298	2	56	7	2	1	3	1	5	20000	20	cycle	4	4	1	1	Diabetes	1	5	2	2			150	2	3	4	4	3	4	4	4	4	3
299	1	79	6	5	2	1	1	8	25000	10	bike	8	8	2	1	Diabetes	2	5	2	1	2		400	2	3	4	4	3	3	4	4	4	3
300	2	56	5	2	1	5	1	2	50000	5	bike	4	4	1	2		1	5	2	2			400	2	3	4	4	4	4	4	4	4	4
301	1	55	5	2	1	3	1	7	50000	5	bike	3	3	1	1	Diabetes	1	5	2	2			400	2	3	4	4	4	3	4	4	4	3
302	1	56	6	5	2	1	1	7	20000	20	auto	10	10	1	2		1	5	2	2			250	2	4	4	4	3	4	4	4	4	4
303	2	38	7	2	2	1	1	5	30000	30	cycle	5	5	2	2		1	10	2	2			400	1	4	4	4	3	3	3	4	3	3
304	1	26	7	2	1	4	1	5	20000	60	auto	1	1	2	2		1	15	2	2			500	1	4	4	4	4	4	4	4	3	4
305	2	59	6	2	1	3	1	5	25000	30	byfoot	15	15	2	2		1	10	2	2			500	1	4	4	4	4	4	4	4	4	4
306	2	62	5	2	1	3	1	5	10000	30	public bus	25	25	2	1	Diabetes	2	10	2	2			500	1	4	4	4	4	4	4	4	4	4
307	2	76	1	5	2	1	1	8	20000	30	public bus	10	10	2	1	Diabetes	2	10	1	1	2		400	1	4	4	4	4	4	4	4	3	4
308	2	82	6	5	2	1	1	8	48000	60	auto	10	10	2	2		2	10	2	2			600	1	4	4	4	4	4	4	4	4	4
309	1	69	6	2	2	2	1	5	30000	30	byfoot	5	5	1	1	TB	2	10	2	2			450	1	4	4	4	4	4	4	4	4	4
310	1	45	7	2	2	1	1	7	25000	30	bike	6	6	2	2		1	5	2	2			150	2	4	4	4	3	4	4	4	4	4
311	1	70	6	5	2	1	1	8	20000	10	bike	7	7	1	2		1	5	2	2			150	2	3	4	4	3	3	4	4	4	3
312	2	71	5	2	1	2	1	5	20000	20	cycle	18	18	1	2		1	5	2	2			600	2	4	4	4	3	4	4	4	4	4
313	2	35	6	2	1	5	1	1	25000	5	bike	3	3	2	2		1	5	2	2			585	2	4	4	4	4	4	4	4	4	4
314	1	73	7	5	2	1	4	8	15000	10	bike	7	7	2	2		1	5	2	2			400	2	3	4	4	3	4	4	4	4	4
315	1	65	6	2	2	1	1	8	30000	20	auto	20	20	2	1	Diabetes	2	5	2	2			400	2	4	4	4	3	4	4	4	4	4
316	2	51	5	2	1	4	1	5	15000	30	cycle	3	3	2	2		1	5	2	2			200	2	3	4	4	3	3	4	4	4	3
317	2	36	1	2	1	2	1	3	20000	10	byfoot	4	4	2	2		2	5	2	2			200	2	4	4	4	4	4	4	4	4	4
318	1	62	6	2	2	1	1	8	15000	10	auto	11	11	1	1	Diabetes	1	5	2	2			400	2	3	4	4	3	3	4	4	4	3
319	1	66	1	5	2	1	4	8	10000	20	auto	7	7	2	2		1	5	2	2			150	2	3	4	4	3	3	4	4	4	3
320	1	56	2	2	2	1	2	3	20000	5	byfoot	3	3	2	2		2	15	2	2			500	2	4	4	4	4	4	4	4	4	3
321	2	71	1	5	2	1	5	8	10000	20	bike	10	10	1	1	Diabetes	2	15	2	2			490	1	4	4	4	4	4	4	4	4	4
322	1	70	1	2	2	1	1	8	10000	30	auto	5	5	2	2		2	10	2	2			395	1	4	4	4	4	4	4	4	3	4
323	1	56	6	5	2	1	1	7	30000	30	byfoot	6	6	1	2		2	10	2	2			190	1	4	4	4	4	4	4	4	4	4
324	2	72	7	2	2	1	1	8	22000	20	bike	2	2	2	2		1	10	2	2			950	1	4	4	4	4	4	4	4	3	4
325	1	67	7	2	2	2	1	8	40000	60	auto	8	8	1	2		1	20	2	2			300	1	4	4	4	4	4	4	4	3	4
326	1	73	7	2	1	1	1	7	15000	40	public bus	1	1	2	2		1	10	2	2			1500	1	4	4	4	4	4	4	4	4	4
327	1	68	5	2	2	1	1	8	10000	10	byfoot	9	9	1	1	Diabetes	2	10	2	2			1900	1	3	4	4	3	4	4	4	3	4
328	1	59	5	5	2	1	1	5	35000	40	auto	7	7	1	2		2	10	2	2			500	1	3	4	4	3	4	4	4	3	4
329	2	63	7	2	2	1	1	8	35000	10	byfoot	2	2	1	2		2	10	2	2			360	1	4	4	4	4	4	4	4	4	4
330	1	57	6	2	2	1	1	7	10000	20	byfoot	5	5	1	2		2	10	2	2			560	1	4	4	4	4	4	4	4	3	4
331	1	64	1	5	2	1	1	7	12000	20	bike	10	10	2	2		1	5	2	2			500	2	4	4	4	4	4	4	4	4	4
332	2	70	1	2	2	1	1	8	10000	30	byfoot	10	10	2	2		1	5	2	2			150	2	3	4	4	4	4	4	4	4	4
333	2	73	6	5	2	1	1	8	15000	60	cycle	6	6	2	2		1	5	2	2			150	2	4	4	4	4	4	4	4	4	4
334	2	58	5	2	1	5	1	8	15000	10	bike	15	15	1	2		1	5	2	2			250	2	4	4	4	3	4	4	4	4	4
335	2	73	5	5	2	1	1	8	20000	20	byfoot	5	5	2	2		2	5	2	2			250	2	3	4	4	3	3	4	4	4	4
336	1	60	1	5	2	1	4	7	15000	30	auto	17	17	2	1	Diabetes	1	5	2	2			400	2	4	4	4	4	4	4	4	4	4
337	2	48	2	2	1	4	1	1	30000	20	bike	3	3	1	2		2	5	2	2			400	2	4	4	4	4	4	4	4	4	4
338	2	45	7	2	1	3	1	3	30000	15	bike	7	7	1	2		1	5	2	2			400	2	3	4	4	4	4	4	4	4	4
339	2	41	6	2	1	5	1	2	30000	10	bike	4	4	2	2		2	5	2	2			40	2	4	4	4	4	4	4	4	4	4
340	2	58	5	2	2	4	1	8	10000	15	byfoot	4	4	2	2		2	5	2	2			260	2	3	4	4	4	4	4	4	4	4
341	2	30	6	2	1	5	1	5	20000	20	auto	1	1	2	2		1	5	2	2			250	2	4	4	4	4	4	4	4	4	4
342	2	70	5	5	2	1	1	8	20000	30	bike	4	4	2	2		1	5	2	2			220	2	4	4	4	4	4	4	4	4	4
343	2	56	6	2	1	4	1	8	20000	20	auto	4	4	2	1	Diabetes	2	1	2	2			1000	2	4	4	4	3	4	4	4	4	4
344	2	73	6	2	1	4	1	8	30000	15	bike	18	18	1	2		1	5	2	2			500	2	4	4	4	4	4	4	4	4	4
345	2	63	6	2	2	1	1	5	15000	10	auto	10	10	2	2		1	5	2	2			1000	2	4	4	4	4	4	4	4	4	4
346	2	60	1	2	2	1	1	8	15000	15	auto	9	9	2	1		2	5	2	2			150	2	3	4	4	3	3	4	4	4	3
347	1	70	1	5	2	1	1	8	15000	20	auto	5	5	2	2		1	5	2	2			150	2	3	4	4	4	4	4	4	4	4
348	2	69	7	2	2	1	1	8	20000	20	cycle	7	7	1	2		1	5	2	2			400	2	4	4	4	3	4	4	4	4	4
349	1	72	6	2	2	1	1	8	30000	20	bike	20	20	2	2		1	5	2	2			100	2	4	4	4	3	4	4	4	4	4
350	1	45	7	2	2	1	1	7	25000	20	auto	6	6	2	2		1	5	2	2			150	2	3	4	4	3	3	4	4	4	3
351	1	45	1	2	2	1	1	7	15000	15	byfoot	10	10	2	2		2	5	2	2			210	2	4	4	4	3	4	4	4	4	4
352	1	45	1	2	2	1	1	7	30000	30	byfoot	10	10	2	2		2	5	2	2			150	2	4	4	4	3	4	4	4	4	4
353	2	55	6	2	1	4	1	3	20000	10	bike	8	8	2	2		1	5	2	2			400	2	3	4	4	3	3	4	4	4	3
354	1	78	6	5	2	1	1	8	20000	60	byfoot	12	12	1	2		1	10	2	2			175	1	3	4	4	4	4	4	4	4	4
355	2	70	7	5	2	1	1	8	10000	60	cycle	5	5	1	2		2	10	2	2			250	1	4	4	4	4	4	4	4	4	4
356	1	80	7	5	2	1	1	8	10000	60	cycle	5	5	1	2		1	10	2	2			195	1	4	4	4	4	4	4	4	3	4
357	2	57	6	5	2	1	1	8	25000	10	byfoot	9	9	1	1	Diabetes	2	10	2	2			150	2	4	4	4	4	4	4	4	4	4
358	1	53	7	2	2	1	1	5	30000	60	cycle	3	3	1	2		1	10	2	2			185	1	4	4	4	4	4	4	4	4	4
359	1	71	6	5	2	1	1	8	20000	20	bike	13	13	1	2		2	10	2	2			220	1	4	4	4	4	4	4	4	4	4
360	2	48	7	2	1	5	1	2	10000	60	cycle	5	5	2	2		2	10	2	2			175	2	4	4	4	4	4	4	4	3	4
361	1	74	6	5	2	1	1	8	10000	60	cycle	9	9	1	1	Diabetes	2	15	2	2			298	1	3	4	3	4	4	4	4	3	4
362	2	51	5	2	1	4	1	2	25000	30	bike	8	8	1	2		2	10	1	2			175	2	4	4	4	4	4	4	4	4	4
363	2	58	6	2	1	2	1	5	15000	30	cycle	5	5	1	1	Diabetes	1	20	2	2			150	1	4	4	4	4	4	4	4	4	4
364	1	60	7	2	2	1	1	8	100000	60	public bus	2	2	1	1	Paralysis	1	15	2	2			140	1	4	4	4	4	4	4	4	4	4
365	2	45	7	2	2	1	1	1	20000	30	bike	1	1	2	2		1	15	2	2			175	1	4	4	4	4	4	4	4	3	4
366	2	54	5	2	1	2	1	4		30	byfoot	2	2	2	2		2	20	2	2			175	1	3	4	4	4	4	4	4	3	4
367	1	69	6	5	2	1	1	8	10000	10	auto	7	7	2	1	Diabetes	1	10	2	2			225	1	4	4	4	4	4	4	4	3	4
368	2	55	6	2	1	5	1	2	30000	30	bike	2	2	2	1	Diabetes	1	10	1	2			225	2	4	4	4	4	4	4	4	4	4
369	2	47	6	2	1	3	1	2	20000	30	byfoot	6	6	1	1	Diabetes	1	20	2	2			500	1	3	4	4	4	4	4	4	4	4
370	1	79	6	5	2	1	1	8	10000	30	auto	9	9	1	2		1	20	2	2			450	2	3	4	4	4	4	4	4	4	4
371	2	80	7	5	2	1	1	8	25000	10	auto	4	4	2	2		1	10	2	2			225	1	3	4	4	4	4	4	4	3	4
372	1	72	7	2	2	1	1	8	15000	30	cycle	3	3	2	2		1	15	2	2			330	2	4	4	4	4	4	4	4	4	4
373	1	56	6	2	2	1	1	8	20000	10	byfoot	2	2	1	2		1	15	2	2			450	1	4	4	4	4	4	4	4	4	4
374	2	73	5	2	1	5	1	8	40000	10	bike	1	1	2	2		1	10	1	2			450	2	4	4	4	4	4	4	4	4	4
375	2	51	5	2	1	5	1	2	50000	10	bike	5	5	1	2		2	5	1	2			450	2	4	4	4	4	4	4	4	4	4
376	1	58	6	2	2	1	1	8	10000	20	auto	1	1	1	1	Diabetes	1	15	2	2			225	1	4	4	4	4	4	4	4	4	4
377	2	80	7	5	2	1	1	8	10000	30	auto	9	9	1	2		1	15	2	2			500	1	3	4	4	3	3	4	4	3	4
378	2	56	5	2	2	1	1	2	20000	25	cycle	4	4	1	2		1	15	2	2			350	1	4	4	4	4	4	4	4	4	4
379	2	70	6	2	1	3	1	8	10000	10	bike	1	1	1	2		1	10	2	2			450	1	4	4	4	4	4	4	4	4	4
380	1	62	6	2	2	1	1	8	100000	10	bike	7	7	1	2		1	15	2	2			450	1	4	4	4	4	3	4	4	3	4
381	2	48	2	2	1	5	1	2	25000	20	auto	3	3	2	2		1	15	2	2			225	1	4	4	4	4	4	4	4	4	4
382	2	75	6	2	2	1	1	8	25000	30	auto	4	4	1	2		1	10	2	2			450	2	3	4	4	3	4	4	4	4	3
383	1	75	6	5	2	1	1	8	10000	90	bike	5	5	2	2		1	15	2	2			450	1	3	4	4	3	4	4	4	4	3
384	2	62	7	2	1	6	1	8	30000	45	bike	5	5	2	2		2	5	2	2			150	2	4	4	4	3	4	4	4	4	4
385	1	71	7	5	2	1	1	8	30000	90	cycle	3	3	1	2		1	5	2	2			200	2	3	4	4	3	3	4	4	4	4
386	2	70	1	2	1	3	1	2	20000	30	cycle	2	2	1	1	Diabetes	1	5	2	2			150	2	3	4	4	3	4	4	4	4	4
387	2	35	7	2	2	1	1	3	30000	10	bike	1	1	1	2		1	5	2	2			240	2	4	4	4	3	4	4	4	4	4
388	2	42	2	1	1	6	1	1	40000	20	bike	4	4	1	2		1	5	2	2			600	2	4	4	4	4	4	4	4	4	4
389	2	62	1	2	2	1	1	8	20000	20	cycle	2	2	2	1	COPD	1	5	2	2			150	2	3	3	4	3	4	4	4	4	3
390	1	44	7	2	2	1	1	7	35000	30	bike	1	1	2	2		1	5	2	2			210	2	4	4	4	4	4	4	4	4	4
391	2	38	6	2	1	7	1	2	35000	30	bike	3	3	1	2		2	5	2	2			210	2	3	4	4	3	4	4	4	4	4
392	2	68	7	2	2	1	1	8	15000	20	cycle	2	2	1	2		1	5	2	2			350	2	4	4	4	3	4	4	4	4	4
393	1	63	6	5	2	1	1	8	12000	15	auto	15	15	2	2		1	5	2	2			550	2	4	4	4	3	4	4	4	4	4
394	2	58	1	5	2	1	1	1	25000	30	cycle	1	1	2	2		1	5	2	2			150	2	3	4	4	3	3	4	4	4	4
395	1	75	1	5	2	1	1	8	25000	20	bike	20	20	2	1	COPD	1	5	2	2			230	2	4	4	4	4	4	4	4	4	4
396	1	61	1	2	2	1	1	7	15000	20	auto	8	8	1	2		1	5	2	2			150	2	4	4	4	3	4	4	4	4	4
397	2	59	7	2	2	1	1	5	25000	30	cycle	1	1	1	1	COPD	1	5	2	2			550	2	4	4	4	3	4	4	4	4	4
398	1	55	1	5	2	1	1	7	15000	30	byfoot	1	1	2	2		1	5	2	2			150	2	4	4	4	3	4	4	4	4	4
399	1	60	6	5	2	1	1	8	30000	20	byfoot	20	20	2	1	Diabetes	1	5	2	2			300	2	4	4	4	4	4	4	4	4	4
400	1	60	6	2	2	1	1	7	25000	20	auto	7	7	2	2		1	5	2	2			150	2	4	4	4	3	4	4	4	4	4
401	1	65	1	2	2	1	1	8	15000	20	auto	1	1	2	1	Diabetes	1	5	2	2			260	2	2	4	4	3	3	4	4	4	3
402	1	39	1	2	2	1	1	7	20000	20	auto	1	1	1	2		1	5	2	2			390	2	3	4	4	3	4	4	4	4	4

## Sheet: code
a1	Code Number
b1	Sex
b2	Age
b3	Ethnicity
b4	Marital Status
b5	Ever gone to School
b6	Education Level
b7	Religion
b8	Occupation
b9	Average Monthly Income (Rs.)
b10	Time to reach Health Services
b101	Name of Transport
c1	Duration of Hypertension (Years)
c2	Duration of Medication (Years)
c3	Family histroy of HTN
c4	Comorbidities
c41	if Yes (Specify)
c5	Number of Health Facilty Visits/Month
c6	Average time given by Health workers
c7	Participate on any educational interventions
c8	Involved in National Health Insurance
c9	Got Medicine and Health Services through Health Insurance
c10	Got Sufficient Medicine
c11	Average expenses of HTN Medicine (Rs.)
c12	Difficult to take medicine during lockdown
d1	Forget to take HTN medicine
d2	Decide not to take HTN medicine
d3	Forget to get prescriptions filled
d4	Run out of HTN pills
d5	Skip HTN medicine before go to the doctor
d6	Miss to take HTN medicine when fell better
d7	Miss to take HTN medicine when fell sick
d8	Take someone's else HTN medicine
d9	Miss to take HTN medicine when careless
